# Supplementary material for: Post-Crash First Response by Traffic Police in Nepal: A Feasibility Study
Source: Int J Environ Res Public Health. 2022 Jul 11;19(14):8481. doi: 10.3390/ijerph19148481 (PMC9323792; doi:10.3390/ijerph19148481)
Supplement: Supplementary file 1 [file ijerph-19-08481-s001.zip]

Archive with 6 entries (6 files):
- Supplementary File S1 Training Needs Analysis.pdf
- Supplementary File S2 First Responder Course Curriculum.pdf
- Supplementary File S3 Pre and post training questionnaire.pdf
- Supplementary File S4 Post incident patient report form.pdf
- Supplementary File S5 Follow up interview.pdf
- Supplementary File S6 Trauma Pack Contents.pdf
